# Supplementary material for: First Preliminary Molecular Assessment of Ants from Cabo Verde
Source: Genes (Basel). 2025 Jun 22;16(7):725. doi: 10.3390/genes16070725 (PMC12294134; doi:10.3390/genes16070725)
Supplement: Supplementary file 1 [file genes-16-00725-s001.zip]

Archive with 2 entries (2 files):
- Supplementary_Material Table S1.xlsx
- Supplementary_Material Table S2.xlsx
