# Supplementary material for: First Preliminary Molecular Assessment of Ants from Cabo Verde
Source: Genes (Basel). 2025 Jun 22;16(7):725. doi: 10.3390/genes16070725 (PMC12294134; doi:10.3390/genes16070725)
Supplement: Supplementary file 1 [file genes-16-00725-s001.zip › Supplementary_Material Table S1.xlsx]

## Sheet: Genabank this study
Sample ID	Species ID match COI	Species ID Match Wg	Genbank Accession COI	Genbank Accession WG	CV island
SN-004-3	Pheidole megacephala	Pheidole megacephala	PV653139	PV718072	São Nicolau
SN1-mt-gordo-3	Pheidole megacephala	Pheidole megacephala	PV653140	PV718067	São Nicolau
SN1-mt-gordo-1	Pheidole megacephala	Pheidole megacephala	PV653141	PV718086	São Nicolau
SN1-mt-gordo-10	Pheidole megacephala	Pheidole megacephala	PV653144	PV718089	São Nicolau
SN1-mt-gordo-8	Pheidole megacephala	Pheidole megacephala	PV653145	PV718080	São Nicolau
SN1-mt-gordo-9	Pheidole megacephala	Pheidole megacephala	PV653147	PV718085	São Nicolau
SN1-mt-gordo-7	Pheidole megacephala	Pheidole megacephala	PV653148	PV718088	São Nicolau
ST-008-4	Pheidole megacephala	Pheidole megacephala	PV653146	PV718081	Santiago
ST-008-1	Pheidole megacephala	Pheidole megacephala	PV653149	PV718065	Santiago
SV1-SVB1-2	Pheidole megacephala	Pheidole megacephala	PV653142	PV718093	São Vicente
SV1-SVB1-1	Pheidole megacephala	Pheidole megacephala	PV653143	PV718091	São Vicente
CV-M2-8	Pheidole megacephala	Pheidole megacephala	PV653150	PV718079	Maio
CV-M2-3	Pheidole megacephala	Pheidole megacephala	PV653151	PV718073	Maio
CV-M2-9	Pheidole megacephala	Pheidole megacephala	PV653152	PV718078	Maio
CV-M2-7	Pheidole megacephala	Pheidole megacephala	PV653153	PV718095	Maio
SN1-mt-gordo-6	Pheidole megacephala	Pheidole megacephala	PV653154	PV718070	São Nicolau
SN1-mt-gordo-4	Pheidole megacephala	Pheidole megacephala	PV653166	PV718087	São Nicolau
SN1-mt-gordo-2	Pheidole megacephala	Pheidole megacephala	PV653173	PV718090	São Nicolau
SN1-mt-gordo-5	Pheidole megacephala	Pheidole megacephala	PV653174	PV718069	São Nicolau
SN-004-1	Pheidole megacephala	Pheidole megacephala	PV653165	PV718075	São Nicolau
SN-004-4	Pheidole megacephala	Pheidole megacephala	PV653163	PV718074	São Nicolau
SN-004-5	Pheidole megacephala	Pheidole megacephala	PV653160	-	São Nicolau
SN-004-2	Pheidole megacephala	Pheidole megacephala	PV653157	PV718068	São Nicolau
CV-M2-1	Pheidole megacephala	Pheidole megacephala	PV653170	PV718082	Maio
CV-M2-10	Pheidole megacephala	Pheidole megacephala	PV653171	PV718077	Maio
CV-M2-6	Pheidole megacephala	Pheidole megacephala	PV653172	PV718096	Maio
CV-M2-4	Pheidole megacephala	Pheidole megacephala	PV653167	PV718097	Maio
CV-M2-2	Pheidole megacephala	Pheidole megacephala	PV653161	PV718071	Maio
CV-M2-5	Pheidole megacephala	Pheidole megacephala	PV653162	PV718094	Maio
CV-M3-1	Pheidole megacephala	Pheidole megacephala	PV653159	PV718083	Maio
ST-008-2	Pheidole megacephala	Pheidole megacephala	PV653158	PV718066	Santiago
ST-008-3	Pheidole megacephala	Pheidole megacephala	PV653156	PV718076	Santiago
SA-001-2	Pheidole megacephala	Pheidole megacephala	PV653155	PV718084	Santo Antão
SA-001-1	Pheidole megacephala	Pheidole megacephala	PV653164	PV718064	Santo Antão
SA-001-3	Pheidole megacephala	Pheidole megacephala	PV653168	PV718063	Santo Antão
SV-004-6	Pheidole megacephala	Pheidole megacephala	PV653169	PV718092	São Vicente
SV2-SVB6-1	Lepisiota sp.	Lepisiota sp.	PV653810	PV718022	São Vicente
SV2-SVB6-2	Lepisiota sp.	-	PV653817	-	São Vicente
ST-A004-1	Lepisiota sp.	Lepisiota sp.	PV653812	PV718023	Santiago
ST-004-2	Lepisiota sp.	-	PV653816	-	Santiago
SA-003-2	Lepisiota sp.	Lepisiota sp.	PV653819	PV718018	Santo Antão
SA-003-3	Lepisiota sp.	Lepisiota sp.	PV653815	PV718021	Santo Antão
SA-002-1	Lepisiota sp.	-	PV653813	-	Santo Antão
SA-003-1	Lepisiota sp.	Lepisiota sp.	PV653821	PV718019	Santo Antão
A-ST004-4	Lepisiota sp.	Lepisiota sp.	PV653818	PV718024	Santiago
CV-M1-12	Lepisiota sp.	Lepisiota sp.	PV653820	PV718015	Maio
CV-M1-11	Lepisiota sp.	-	PV653811	-	Maio
CV-M1-7	Lepisiota sp.	Lepisiota sp.	PV653822	PV718020	Maio
CV-M1-4	Lepisiota sp.	Lepisiota sp.	PV653823	PV718016	Maio
CV-M1-5	Lepisiota sp.	Lepisiota sp.	PV653824	PV718017	Maio
CV-M1-2	Lepisiota sp.	-	PV653814	-	Maio
SL-Inv-108	Lepisiota sp.	-	PV653825	-	Santa Luzia
SV-Inv-149	Lepisiota sp.	-	PV653826	-	São Vicente
ST-Inv-168	Lepisiota sp.	-	PV653827	-	Santiago
ST-Inv-178	Lepisiota sp.	-	PV653828	-	Santiago
SL-Inv-211	Lepisiota sp.	-	PV653829	-	Santa Luzia
SL-28-11-15-3	Monomorium sp.	Monomorium junodi	PV653831	PV718046	Santa Luzia
SL-28-11-15-6	Monomorium sp.	Monomorium junodi	PV653834	PV718045	Santa Luzia
SL-28-11-15-1	Monomorium sp.	Monomorium junodi	PV653832	PV718044	Santa Luzia
SL-28-11-15-5	Monomorium sp.	Monomorium junodi	PV653833	PV718043	Santa Luzia
SL-28-11-15-4	Monomorium sp.	Monomorium junodi	PV653830	PV718042	Santa Luzia
SL-28-11-15-2	Monomorium sp.	Monomorium junodi	-	PV718047	Santa Luzia
CV-M1-6	Monomorium subopacum	Monomorium junodi	PV653114	PV718041	Maio
CV-M1-9	Monomorium subopacum	Monomorium junodi	PV653112	PV718038	Maio
CV-M1-10	Monomorium subopacum	Monomorium junodi	PV653110	PV718040	Maio
CV-M1-13	Monomorium subopacum	Monomorium junodi	PV653115	PV718028	Maio
CV-M1-1	Monomorium subopacum	Monomorium junodi	PV653116	PV718029	Maio
CV-M1-3	Monomorium subopacum	Monomorium junodi	PV653117	PV718033	Maio
CV-M1-8	Monomorium subopacum	Monomorium junodi	PV653113	PV718039	Maio
ST-A006-1	Monomorium subopacum	Monomorium junodi	PV653119	PV718034	Santiago
ST-A006-4	Monomorium subopacum	-	PV653111	-	Santiago
ST-A006-3	Monomorium subopacum	Monomorium junodi	PV653118	PV718030	Santiago
Ro-Inv-200	Monomorium subopacum	-	PV653109	-	Rombos
12507	-	Monomorium junodi	-	PV718031	Mauritania
12609	-	Monomorium junodi	-	PV718032	Mauritania
ST-006-2	-	Monomorium junodi	-	PV718035	Santiago
12609-1n	-	Monomorium junodi	-	PV718036	Mauritania
12609-3n	-	Monomorium junodi	-	PV718037	Mauritania
ST-002-5	Paratrechina longicornis	Paratrechina longicornis	PV653134	PV718054	Santiago
ST-A002-3	Paratrechina longicornis	Paratrechina longicornis	PV653127	PV718050	Santiago
ST-A001-1	Paratrechina longicornis	Paratrechina longicornis	PV653128	PV718055	Santiago
SV-nazare-1	Paratrechina longicornis	Paratrechina longicornis	PV653123	PV718059	São Vicente
SV-nazare-4	Paratrechina longicornis	Paratrechina longicornis	PV653124	PV718060	São Vicente
SV-nazare-3	Paratrechina longicornis	Paratrechina longicornis	PV653126	PV718062	São Vicente
SV-nazare-2	Paratrechina longicornis	Paratrechina longicornis	PV653121	PV718051	São Vicente
ST-A007-1	Paratrechina longicornis	-	PV653133	-	Santiago
ST-A007-3	Paratrechina longicornis	Paratrechina longicornis	PV653136	PV718053	Santiago
ST-A007-2	Paratrechina longicornis	Paratrechina longicornis	PV653130	PV718058	Santiago
ST-005-Belva	Paratrechina longicornis	-	PV653135	PV718049	Santiago
ST-008-5	Paratrechina longicornis	Paratrechina longicornis	PV653129	PV718057	Santiago
ST-A003-4	Paratrechina longicornis	Paratrechina longicornis	PV653131	PV718052	Santiago
ST-A003-3	Paratrechina longicornis	Paratrechina longicornis	PV653132	PV718048	Santiago
SV-airport-1	Paratrechina longicornis	Paratrechina longicornis	PV653122	PV718061	São Vicente
SV-airport-2	Paratrechina longicornis	-	PV653125	-	São Vicente
F-Inv-179	Paratrechina longicornis	-	PV653137	-	Fogo
ST-A002-4	-	Paratrechina longicornis	-	PV718056	Santiago
SL-NOV-15-7	Trichomyrmex destructor	Trichomyrmex destructor	PV653176	PV718100	Santa Luzia
SL-NOV-15-1	Trichomyrmex destructor	Trichomyrmex destructor	PV653177	PV718103	Santa Luzia
SL-NOV-15-4	Trichomyrmex destructor	Trichomyrmex destructor	PV653178	PV718099	Santa Luzia
SL-NOV-15-2	Trichomyrmex destructor	Trichomyrmex destructor	PV653179	PV718102	Santa Luzia
SL-NOV-15-8	Trichomyrmex destructor	-	PV653180	-	Santa Luzia
SL-NOV-15-3	Trichomyrmex destructor	Trichomyrmex destructor	PV653181	PV718101	Santa Luzia
SL-NOV-15-5	Trichomyrmex destructor	Trichomyrmex destructor	PV653182	PV718098	Santa Luzia
SL-NOV-15-6	Trichomyrmex destructor	Trichomyrmex destructor	PV653183	PV718104	Santa Luzia
SL-Inv-103	Brachyponera sennaarensis	-	PV653100	-	Santa Luzia
SL-Inv-112	Brachyponera sennaarensis	-	PV653101	-	Santa Luzia
SL-Inv-222	Brachyponera sennaarensis	-	PV653103	-	Santa Luzia
ST-A001-2	Brachyponera sennaarensis	Brachyponera sennaarensis	PV653098	PV718027	Santiago
ST-A001-3	Brachyponera sennaarensis	Brachyponera sennaarensis	PV653099	PV718026	Santiago
ST-A001-1	-	Brachyponera sennaarensis	-	PV718025	Santiago
SL-Inv-210	Brachyponera sennaarensis	-	PV653102	-	Santa Luzia
12471-2n	Camponotus sp.	-	PV653805	-	Mauritania
12571-1n	Camponotus sp.	-	PV653807	-	Mauritania
12396-1n	Camponotus sp.	-	PV653806	-	Mauritania
ST-Inv-162	Camponotus sp.	-	PV653808	-	Santiago
ST-Inv-165	Camponotus sp.	-	PV653809	-	Santiago
Br-Inv-59	Solenopsis globularia	-	PV653835	-	Branco

## Sheet: from Genbank
Genbank Accesion	Species	Voucher	Gene
GU709886	Lepisiota canescens	CASENT0137582-D01	COI
JN270698	Lepisiota imperfecta	AFR-MOG1-HC-F09	COI
JQ681046	Lepisiota xichangensis	GXJX0006	COI
JQ681047	Plagiolepis manczshurica	NMHL0422	COI
MT166038	Plagiolepis taurica	319_3	COI
OK287917	Lepisiota annandalei	LALCO	COI
OX395148	Plagiolepis schmitzii	SS21B915	COI
LT977489	Lasius neglectus	RVcoll17S366	COI
MW930348	Plagiolepis barbara	Alg69	COI
HQ925255	Plagiolepis alluaudi	CASENT0191092-D01	COI
LT977582	Lasius xerophilus	MCZ:Ent:655333	COI
HM883236	Brachymyrmex depilis	BIOUG<CAN>:09BBANT-0005	COI
KJ847548	Monomorium junodi	junoTERC49_44	Wg
KJ847565	Monomorium sordidum	sordKSS6_109	Wg
KJ847543	Monomorium fieldi	fielKSS16_28	Wg
KC794890	Monomorium rothsteini	TERC5	Wg
KM579225	Monomorium chnodes	CAS:ENT:0317808	Wg
KJ847544	Monomorium floricola	florTERC36_46	Wg
KJ847537	Monomorium antipodum	antiCJB170_06_41	Wg
LT623169	Monomorium subopacum		Wg
MG458936	Monomorium pharaonis	FDA:CFSAN HY27-001	Wg
KJ861762	Adelomyrmex sp.	CAS:ENT:0161591	Wg
KM579239	Monomorium termitobium	CAS:ENT:0319486	Wg
KJ861839	Monomorium exiguum	CAS:ENT:0148842	Wg
KT361189	Monomorium cyaneum		Wg
GU710429	Monomorium subopacum	CASENT0125489	COI
KJ847486	Monomorium junodi	junoTERC49_44	COI
MW930351	Monomorium salomonis	Alg72	COI
OR841477	Monomorium pharaonis	INAD3	COI
JN283605	Monomorium viator	AFR-CND-2010-02-F05	COI
ON254654	Monomorium indicum	CH6	COI
JN283600	Monomorium drapenum	AFR-CND-2010-36-F05	COI
HM434287	Monomorium exiguum	CASENT0143963-D01	COI
KT356540	Monomorium cyaneum	RAJ3893Q1	COI
KX053991	Monomorium floricola	sc_10868	COI
KC572934	Monomorium rothsteini	KSS52	COI
KJ847501	Monomorium sordidum	sordKSS6_109	COI
KJ847479	Monomorium fieldi	fielKSS16_28	COI
HQ925427	Monomorium chnodes	CASENT0068444-D01	COI
KJ847472	Monomorium antipodum	antiCJB170_06_41	COI
JN283174	Monomorium termitobium	CASENT0157182-D01	COI
MN619376	Adelomyrmex sp.	EM739	COI
MF673712	Monomorium sp.	ASOW00091-0101	COI
ON248452	Monomorium abeillei	Al-Jubail	COI
MH899174	Solenopsis globularia	SB8	COI
KT200405	Solenopsis geminata	Trinidad_H1_HCO	COI
MF925738	Solenopsis richteri	MACN-bar-ins-ct 07001	COI
MW802192	Solenopsis invicta	BKH-002	COI
KX687952	Solenopsis molesta	LP939	COI
MW796472	Solenopsis xyloni	BJH-006	COI
JN283827	Monomorium antarcticum	NZAC04033988	COI
KF978700	Camponotus sp.	CSIRO.77.1	COI
EF609780	Camponotus maculatus	CASENT0055753-D01	COI
HM373065	Camponotus roeseli	CASENT0116780-D01	COI
JN270490	Camponotus repens	CASENT0156982-D01	COI
KF200873	Camponotus quadrimaculatus	CASENT0052580-D01	COI
KF200917	Camponotus gouldi	CASENT0064957-D01	COI
JN134922	Camponotus suffusus	AECP-2	COI
KF200204	Camponotus dufouri	CASENT0497308-D01	COI
HQ925737	Camponotus niveosetosus	AFR-NDE-A1-HC-F01	COI
MH138360	Camponotus pilicornis	RB0000717	COI
OM406186	Camponotus mendax	CAM 09	COI
HM421057	Camponotus alamaina	CASENT0460760-D01	COI
MN618423	Myrmoteras cuneonodum	YB-KHC53213	COI
KT443286	Lepisiota canescens	CASENT0138305	Wg
MN159868	Lepisiota xichangensis	TIL-ZYH-061	Wg
MN159869	Plagiolepis alluaudi	TIL-ZYH-062	Wg
DQ353073	Euprenolepis negrosensis	RA0270	Wg
DQ353074	Acropyga epedana	RA0217	Wg
MN159871	Acropyga nipponensis	TIL-ZYH-064	Wg
LT977293	Lasius xerophilus	MCZ:Ent:655333	Wg
FJ982522	Acropyga acutiventris	SGB1044	Wg
MK634450	Brachymyrmex depilis	CX-68	Wg
MF673717	Pachycondyla sp.	ASOW00219-0201	COI
MF673719	Pachycondyla sp.	ASOW00236-0401	COI
MF673716	Pachycondyla sp.	ASOW00083-0101	COI
MF673718	Pachycondyla sp.	ASOW00223-0401	COI
OR527449	Brachyponera sennaarensis	RyadhLM2019	COI
JN419157	Pachycondyla sennaarensis		Wg
MG947245	Paratrechina longicornis	7003_048	COI
KP232144	Paratrechina longicornis	FL-TIM12-0129B	COI
MK769251	Paratrechina longicornis	MEKOU_104470_VBC	COI
MK768569	Paratrechina longicornis	YB-BCI56899	COI
GU671611	Hymenoptera sp.	gvc12160-1L	COI
FJ982475	Paratrechina longicornis	ParaM28	COI
OR889097	Paratrechina longicornis	HBPUACDNA0068	COI
EF609969	Paratrechina longicornis	CASENT0055961-D01	COI
KP232138	Paratrechina longicornis	FL-TIM12-0081	COI
EF609971	Paratrechina longicornis	CASENT0055964-D01	COI
MK207917	Paratrechina longicornis	cvb097prey001	COI
MK207918	Paratrechina longicornis	PH_EB42_para_np_01	COI
GU709822	Paratrechina longicornis	CASENT0134863-D01	COI
MF673715	Paratrechina longicornis	ASOW00285-0201	COI
KY770007	Paratrechina longicornis		COI
KY769997	Paratrechina longicornis		COI
KY769984	Paratrechina longicornis		COI
KY769980	Paratrechina longicornis		COI
KY769977	Paratrechina longicornis		COI
GU709819	Paratrechina longicornis	CASENT0132425	COI
DQ176171	Nylanderia sp.	CASENT0107002-D01	COI
DQ176106	Nylanderia sp.	CASENT0107591-D01	COI
KY770006	Paratrechina longicornis		COI
KY769995	Paratrechina longicornis		COI
KY769970	Paratrechina longicornis		COI
FJ982557	Paratrechina longicornis	ParaM28	Wg
FJ982558	Paratrechina longicornis	ParaM105	Wg
KP232749	Paratrechina longicornis	CR111031-05	Wg
KP232871	Paratrechina longicornis	NYP802-2	Wg
ON524414	Pheidole megacephala	P.megacephala_Hawaii	COI
ON524411	Pheidole megacephala	P.megacephala_Taiwan3	COI
EF610027	Pheidole megacephala	CASENT0055957-D01	COI
EF610054	Pheidole megacephala	CASENT0056486-D01	COI
EF610038	Pheidole megacephala	CASENT0059597-D01	COI
EF610013	Pheidole megacephala	CASENT0056010-D01	COI
EF610014	Pheidole megacephala	CASENT0056016-D01	COI
EF610016	Pheidole megacephala	CASENT0056004-D01	COI
EF518366	Pheidole megacephala	RA0357	COI
EF610020	Pheidole megacephala	CASENT0056019-D01	COI
GU671610	Pheidole megacephala	gvc12148-1L	COI
HQ547347	Pheidole megacephala	CASENT0118482-D02	COI
KP253847	Pheidole sp.	BAH_201312_P01_F6	COI
KP253848	Pheidole sp.	BAH_201312_P01_F4	COI
KP253849	Pheidole megacephala	BAH_201312_P02_D1	COI
JN205088	Pheidole megacephala		COI
EU150287	Pheidole megacephala	CASENT0055952-D01	COI
KM579268	Pheidole sp.	CAS:ENT:0319475	Wg
KM579275	Pheidole megacephala	CAS:ENT:0347742	Wg
KM579289	Pheidole sp.	CAS:ENT:0347750	Wg
KM579286	Pheidole sp.	CAS:ENT:0347748	Wg
KM579272	Pheidole longispinosa	CAS:ENT:0347741	Wg
KJ861876	Pheidole lucioccipitalis	CAS:ENT:0106275	Wg
KJ861875	Pheidole longispinosa	CAS:ENT:0494701	Wg
KJ861877	Pheidole pallidula	CAS:ENT:0106290	Wg
PP063939	Pheidole sp.	PHEI025	Wg
PP063936	Pheidole sp.	PHEI014	Wg
PP063932	Pheidole sp.	PHEI002	Wg
PP063938	Pheidole sp.	PHEI024	Wg
PP063934	Pheidole sp.	PHEI007	Wg
MN159844	Pheidole hongkongensis	TIL-ZYH-037	Wg
MN159843	Pheidole pieli	TIL-ZYH-036	Wg
MN159842	Pheidole sp.	TIL-ZYH-035	Wg
GU709853	Monomorium destructor	CASENT0135221-D01	COI
KC685038	Monomorium destructor	AAI_12	COI
KC685039	Monomorium destructor	AAI_11	COI
KJ847478	Trichomyrmex destructor	destTERC73_50	COI
HQ925262	Monomorium sp.	CASENT0191260-D01	COI
JN283073	Monomorium sp.	CASENT0191258-D01	COI
KJ861838	Monomorium destructor	CAS:ENT:0147465	Wg
KJ847542	Trichomyrmex destructor	destTERC73_50	Wg
MF673712	Monomorium sp.	ASOW00091-0101	COI
GU710429	Monomorium subopacum	CASENT0125489-D01	COI
GU710427	Monomorium subopacum	CASENT0122968-D01	COI
GU710422	Monomorium subopacum	CASENT0119624-D01	COI
GU013721	Monomorium subopacum		COI
KX585775	Monomorium subopacum		COI
MT606360	Monomorium subopacum	17S750	COI
MT606358	Monomorium subopacum	17S664	COI
KJ847548	Monomorium junodi	junoTERC49_44	Wg
