# Supplementary material for: First Preliminary Molecular Assessment of Ants from Cabo Verde
Source: Genes (Basel). 2025 Jun 22;16(7):725. doi: 10.3390/genes16070725 (PMC12294134; doi:10.3390/genes16070725)
Supplement: Supplementary file 1 [file genes-16-00725-s001.zip › Supplementary_Material Table S2.xlsx]

## Sheet: camponotus COI
	1	2	3	4	5	6	7	8	9	10	11	12	13	14
1. ST_Inv_165	-
2. Camponotus sp.	0.0108108	-
3. Camponotus maculatus	0.0900901	0.0900901	-
4. Camponotus roeseli	0.124324	0.117117	0.151351	-
5. Camponotus repens	0.131532	0.126126	0.151351	0.120721	-
6. Camponotus quadrimaculatus	0.131532	0.138739	0.142342	0.135135	0.163964	-
7. Camponotus gouldi	0.138739	0.138739	0.142342	0.117117	0.142342	0.144144	-
8. Camponotus suffusus	0.135135	0.133333	0.144144	0.131532	0.156757	0.158559	0.154955	-
9. Camponotus dufouri	0.142342	0.144144	0.154955	0.144144	0.147748	0.140541	0.136937	0.171171	-
10. Camponotus niveosetosus	0.142342	0.135135	0.163964	0.142342	0.118919	0.156757	0.14955	0.167568	0.158559	-
11. Camponotus pilicornis	0.144144	0.147748	0.154955	0.133333	0.147748	0.145946	0.151351	0.142342	0.165766	0.16036	-
12. Camponotus mendax	0.142342	0.142342	0.144144	0.147748	0.138739	0.147748	0.138739	0.126126	0.14955	0.136937	0.142342	-
13. Camponotus alamaina	0.142342	0.140541	0.176577	0.145946	0.127928	0.151351	0.154955	0.163964	0.163964	0.111712	0.144144	0.145946	-
15. Myrmoteras cuneonodum	0.2	0.203604	0.210811	0.2	0.209009	0.218018	0.209009	0.185586	0.234234	0.210811	0.218018	0.183784	0.212613	-

## Sheet: Lepisiota COI
	1	2	3	4	5	6	7	8	9	10	11	12	13
1. SV2_SVB6_1	-
2. Lepisiota canescens	0.0963855	-
3. Lepisiota imperfecta	0.13253	0.123924	-
4. Lepisiota xichangensis	0.134251	0.115318	0.11704	-
5. Plagiolepis manczshurica	0.142857	0.139415	0.134251	0.134251	-
6. Plagiolepis taurica	0.142857	0.13253	0.130809	0.134251	0.0172117	-
7. Lepisiota annandalei	0.149742	0.139415	0.135972	0.0998279	0.156627	0.153184	-
8. Plagiolepis schmitzii	0.173838	0.170396	0.137694	0.144578	0.0860585	0.091222	0.163511	-
9. Lasius neglectus	0.168675	0.173838	0.182444	0.170396	0.160069	0.160069	0.177281	0.160069	-
10. Plagiolepis barbara	0.168675	0.165232	0.139415	0.142857	0.0826162	0.0877797	0.165232	0.00860585	0.16179	-
11. Plagiolepis alluaudi	0.185886	0.170396	0.166954	0.158348	0.146299	0.146299	0.158348	0.149742	0.160069	0.151463	-
12. Lasius xerophilus	0.194492	0.187608	0.182444	0.163511	0.165232	0.170396	0.177281	0.158348	0.091222	0.160069	0.173838	-
13. Brachymyrmex depilis	0.168675	0.177281	0.165232	0.173838	0.156627	0.154905	0.182444	0.170396	0.163511	0.172117	0.19105	0.153184	-

## Sheet: Lepisiota Wg
	1	2	3	4	5	6	7	8	9	10
1. CV_M1_4	-
2. Lepisiota canescens	0.00668896	-
3. Lepisiota xichangensis	0.0200669	0.0133779	-
4. Plagiolepis alluaudi	0.0267559	0.0200669	0.0267559	-
5. Euprenolepis negrosensis	0.0401338	0.0334448	0.0401338	0.0133779	-
6. Acropyga epedana	0.0434783	0.0367893	0.0501672	0.0367893	0.0501672	-
7. Acropyga nipponensis	0.0635452	0.0568562	0.0702341	0.0501672	0.0602007	0.0200669	-
8. Lasius xerophilus	0.09699	0.09699	0.110368	0.103679	0.117057	0.103679	0.123746	-
9. Acropyga acutiventris	0.0568562	0.0501672	0.0635452	0.0434783	0.0568562	0.0167224	0.0100334	0.120401	-
10. Brachymyrmex depilis	0.137124	0.137124	0.150502	0.140468	0.153846	0.137124	0.157191	0.0769231	0.153846	-

## Sheet: Monomorium COI
	1	2	3	4	5	6	7	8	9	10	11	12	13	14	15	16	17	18	19	20	21
1. ST_A006_1	-
2. SL_28_11_15_6	0.0734767	-
3. Monomorium sp.	0.0176678	0.0663082	-
4. Monomorium subopacum	0.00530035	0.0716846	0.0159011	-
5. Monomorium junodi	0.111307	0.114695	0.111307	0.114841	-
6. Monomorium salomonis	0.130742	0.134409	0.130742	0.127208	0.127208	-
7. Monomorium pharaonis	0.131579	0.125954	0.133459	0.12782	0.12594	0.0338346	-
8 Monomorium viator	0.120141	0.129032	0.125442	0.120141	0.15371	0.150177	0.150376	-
9 Monomorium indicum	0.136042	0.129032	0.136042	0.132509	0.134276	0.0335689	0.0093985	0.150177	-
10. Monomorium drapenum	0.127208	0.155914	0.130742	0.128975	0.130742	0.14841	0.154135	0.164311	0.162544	-
11. Monomorium exiguum	0.134276	0.150538	0.141343	0.134276	0.14311	0.144876	0.137218	0.157244	0.14311	0.160777	-
12. Monomorium cyaneum	0.141343	0.155914	0.15371	0.141343	0.162544	0.150177	0.161654	0.160777	0.162544	0.159011	0.132509	-
13. Monomorium floricola	0.139576	0.139785	0.14311	0.139576	0.141343	0.137809	0.148496	0.174912	0.146643	0.150177	0.128975	0.113074	-
14. Monomorium rothsteini	0.162544	0.155914	0.169611	0.164311	0.15371	0.162544	0.171053	0.155477	0.169611	0.180212	0.141343	0.128975	0.136042	-
15. Monomorium sordidum	0.146643	0.16129	0.150177	0.14841	0.15371	0.150177	0.163534	0.139576	0.162544	0.159011	0.14841	0.144876	0.139576	0.0865724	-
16. Monomorium fieldi	0.134276	0.137993	0.14311	0.132509	0.144876	0.160777	0.169173	0.14841	0.171378	0.164311	0.146643	0.151943	0.150177	0.139576	0.127208	-
17. Monomorium chnodes	0.206714	0.213262	0.204947	0.206714	0.213781	0.217314	0.216165	0.212014	0.210247	0.19258	0.187279	0.196113	0.199647	0.19788	0.20318	0.215548	-
18. Monomorium antipodum	0.160777	0.137993	0.162544	0.155477	0.150177	0.171378	0.159774	0.15371	0.159011	0.178445	0.130742	0.150177	0.139576	0.136042	0.137809	0.137809	0.220848	-
19. Monomorium termitobium	0.173145	0.166667	0.167845	0.171378	0.180212	0.169611	0.171053	0.178445	0.174912	0.176678	0.14311	0.183746	0.166078	0.176678	0.164311	0.173145	0.234982	0.159011	-
20. Monomorium abeillei	0.113074	0.116487	0.120141	0.114841	0.0936396	0.134276	0.144737	0.137809	0.14841	0.136042	0.159011	0.151943	0.141343	0.15371	0.141343	0.14311	0.238516	0.164311	0.166078	-
21. Adelomyrmex sp.	0.187279	0.184588	0.187279	0.187279	0.180212	0.190813	0.193609	0.189046	0.190813	0.183746	0.194346	0.187279	0.180212	0.19258	0.187279	0.187279	0.217314	0.196113	0.194346	0.190813	-

## Sheet: Monomorium Wg
	1	2	3	4	5	6	7	8	9	10	11	12	13	14	15
1. SL_28_11_15_4	-
2. CV_M1_13	0.00636943	-
3. Monomorium junodi	0.00318471	0.00318471	-
4. Monomorium sordidum	0.0159236	0.0159236	0.0127389	-
5. Monomorium fieldi	0.0191083	0.0191083	0.0159236	0.00955414	-
6. Monomorium rothsteini	0.0159236	0.0159236	0.0127389	0.00636943	0.00955414	-
7. Monomorium chnodes	0.0191083	0.0191083	0.0159236	0.0159236	0.0191083	0.0159236	-
8. Monomorium floricola	0.0159236	0.0159236	0.0127389	0.00636943	0.00955414	0.00636943	0.0159236	-
9. Monomorium antipodum	0.0159236	0.0159236	0.0127389	0.00636943	0.00955414	0.00636943	0.0159236	0.00636943	-
10. Monomorium subopacum	0.0286624	0.0286624	0.0254777	0.0318471	0.0350318	0.0318471	0.0350318	0.0254777	0.0318471	-
11. Monomorium pharaonis	0.0382166	0.0382166	0.0350318	0.0350318	0.0382166	0.0350318	0.0318471	0.0286624	0.0286624	0.0414013	-
12. Monomorium termitobium	0.0191083	0.0191083	0.0159236	0.0159236	0.0191083	0.0159236	0.00636943	0.0159236	0.0159236	0.0286624	0.0318471	-
13. Monomorium exiguum	0.0254777	0.0254777	0.022293	0.0159236	0.0191083	0.0159236	0.0191083	0.0159236	0.0159236	0.0414013	0.0382166	0.0191083	-
14. Monomorium cyaneum	0.0191083	0.0191083	0.0159236	0.00955414	0.0127389	0.00955414	0.0191083	0.00955414	0.00955414	0.0350318	0.0382166	0.0191083	0.0191083	-
15. Adelomyrmex sp.	0.0828025	0.089172	0.0859873	0.0859873	0.089172	0.0796178	0.089172	0.0859873	0.0796178	0.0987261	0.0636943	0.0828025	0.089172	0.089172	-

## Sheet: Solenopsis COI
	1	2	3	4	5	6	7	8
1. Br_Inv_59	-
2. Solenopsis globularia	0.0268	-
3. Solenopsis globularia	0.0513	0.0469	-
4. Solenopsis sp.	0.0513	0.0446	0.0156	-
5. Solenopsis sp.	0.058	0.058	0.0446	0.0424	-
6. Solenopsis sp.	0.058	0.0469	0.0223	0.0067	0.0469	-
7. Solenopsis sp.	0.058	0.0469	0.0223	0.0067	0.0491	0.0045	-
8. Solenopsis richter	0.1429	0.1339	0.1451	0.1429	0.1473	0.1496	0.1473	-
